# Supplementary material for: The Effect of Emotion on Prosocial Tendency: The Moderating Effect of Epidemic Severity Under the Outbreak of COVID-19
Source: Front Psychol. 2020 Dec 21;11:588701. doi: 10.3389/fpsyg.2020.588701 (PMC7779789; doi:10.3389/fpsyg.2020.588701)
Supplement: Supplementary file 1 [file Table_1.XLSX]

## Sheet: Sheet1
Day	Daily Newly Confirmed Cases	Note
2020-01-19	80
2020-01-20	77
2020-01-21	149
2020-01-22	131
2020-01-23	259
2020-01-24	457
2020-01-25	688
2020-01-26	769
2020-01-27	1771
2020-01-28	1459
2020-01-29	1736
2020-01-30	1979
2020-01-31	2101
2020-02-01	2586
2020-02-02	2827
2020-02-03	3234
2020-02-04	3887
2020-02-05	3694
2020-02-06	3129
2020-02-07	3395
2020-02-08	2567
2020-02-09	3051
2020-02-10	2478
2020-02-11	2015
2020-02-12	14108	The increase in data here is due to the revision of national diagnostic criteria for COVID-19
2020-02-13	5090
2020-02-14	2640
2020-02-15	2009
2020-02-16	2050
2020-02-17	1886
2020-02-18	1746
2020-02-19	394
2020-02-20	889
2020-02-21	823
2020-02-22	453
2020-02-23	409
2020-02-24	508
2020-02-25	406
2020-02-26	433
2020-02-27	327
2020-02-28	427
