# Supplementary material for: The Effect of Emotion on Prosocial Tendency: The Moderating Effect of Epidemic Severity Under the Outbreak of COVID-19
Source: Front Psychol. 2020 Dec 21;11:588701. doi: 10.3389/fpsyg.2020.588701 (PMC7779789; doi:10.3389/fpsyg.2020.588701)
Supplement: Supplementary file 2 [file Table_2.XLSX]

## Sheet: Sheet1
word	word(translated into English)	score(after min-max normalization)
利他	altruism	6.12
感激	appreciate	1.32
前线	battlefront	4.52
善待	be kind to	3.88
与人为善	be kind to others	5.8
负重前行	bear a heavy burden	5.8
勇担重担	bear the burden bravely	6.12
惠及	benefit	1
祈福	blessing	3.24
祝福	blessing	2.92
爱护	care	2.92
照料	care	1.96
关爱	care for	5.48
冲锋	charge	5.48
慈善	charitable	7.72
安慰	comfort	3.56
慰问	comfort；sympathy	1.64
关心	concern	3.88
关切	concern	3.56
体贴	considerate	2.92
古道热肠	considerate and warmhearted	6.76
捐款	contribution	5.8
贡献	contribution	4.84
献力	contribution	3.24
奉献	dedication；present with all respect；contribute to	7.72
保卫	defend	6.12
鞠躬尽瘁	devote oneself	7.4
殉职	die in duty	8.04
见义勇为	do boldly what is righteous；ready to help others for a just cause	8.36
捐献	donate	7.08
捐赠	donate	7.08
捐物	donate	3.88
献血	donate blood	6.12
捐助	donation	4.2
使命	duty	2.92
抗震救灾	earthquake relief	6.76
鼓励	encourage	3.56
热心	enthusiastic	3.88
护航	escort	3.56
迎难而上	face difficulties	5.16
恩惠	favor；kindness	1.96
大无畏	fearless	4.84
壮举	feat	3.88
奋战一线	fight on the front line	7.72
一线奋战	fight on the front line	7.4
博爱	fraternity；charity to all men	6.44
无偿	free	4.2
友好	friendly；nice	3.24
募捐	fundraising；collect；collectsolicit contributions	4.52
募集	fundraising；collect；solicit contributions	3.88
慷慨	generous	5.8
毫不吝啬	generous	2.28
赠物	gift	6.12
赠送	give away	4.2
出征	go out to battle	4.84
善行	good deeds	5.16
善意	good will	5.8
守护	guard	3.56
救死扶伤	heal the wounded and rescue the dying；help	6.76
帮助	help；aid	6.76
帮忙	help	6.12
扶危渡厄	help	6.12
援助	help；aid	6.12
助人	help	5.8
拔刀相助	help	5.16
善缘义助	help	3.88
守望相助	help each other	5.16
扶老携幼	help the aged and the young	5.8
扶老助残	helping the old and the disabled	8.04
英雄	hero	6.44
拾金不昧	honest	6.12
人道	humanity	3.24
乐善好施	kindness	6.76
善良	kindness	4.52
仁慈	kindness	3.24
好意	kindness	3.24
好心	kindness	2.6
志士	lofty person；honest patriot	5.8
爱心	love；compassion	6.44
维护	maintain；safeguard	3.24
慈悲	mercy；compassion	3.56
道德	morality	3.24
感动	moving；affect	2.92
互助	mutual aid；help each other	4.2
义无反顾	no hesitation	5.8
高尚	noble	2.6
非盈利	non-profit	2.28
不畏艰险	not afraid of difficulties	4.2
万众一心	one mind	5.48
共渡难关	overcome the difficulties together	5.48
共度难关	overcome the difficulties together	5.16
请愿	petition	3.88
正能量	positive energy	5.16
赞扬	praise	2.6
赞美	praise	2.6
称赞	praise	1.64
祈祷	prayer	2.92
保护	protect	6.44
护佑	protect	1.96
人民公仆	public servant	2.6
公益	public welfare；Community	6.76
奋不顾身	regardless of danger；selfless	6.12
增援	reinforce；help；assist	4.2
救济	relief；help	2.92
救援	rescue；come to sb.'s help	5.48
救助	rescue；to help somebody in trouble	4.52
救治	rescue；treat and cure	4.52
医者担当	responsibility of doctors	5.8
逆行者	retrograde(go against the crowd to the disaster scene to help)	6.76
大义	righteousness	6.76
舍生忘死	risk one's life；undaunted by perils	7.72
舍己救人	risk one's life for another；help	9
舍己为人	risk one's life for another	8.68
驰援	rush to the rescue；help；assist	5.8
牺牲	sacrifice	5.48
舍身救人	sacrifice one's life to save others；help	8.68
致敬	salute	2.92
拯救	save；help	4.2
挽救	save；help	3.88
公而忘私	selfless	7.08
忧国忘家	selfless	6.76
一心为公	selfless	6.44
不谋私利	selfless	5.16
无私	selfless	3.88
分享	share	3.88
分担	share	1.96
全力以赴	spare no effort	5.8
全力应对	spare no effort	5.16
竭尽全力	spare no effort	4.2
传递温暖	spread warmth	5.48
挺身而出	step forward bravely	6.76
坚守岗位	stick to the post	5.16
支援	support	6.44
扶持	support	4.2
同情	sympathy	3.88
照顾	take care of；care	2.6
感谢	thank	2.92
风雨同舟	through thick and thin	5.8
雪中送炭	timely assistance；assist	7.72
同舟共济	together；solidarity	4.52
宽容	tolerant	2.92
信任	trust	3.88
信赖	trust	2.28
体谅	understanding	1.64
团结	unite；solidarity	4.52
美德	virtue	2.28
志愿	volunteer	6.76
请缨	volunteer	4.84
请战	volunteer	4.84
自愿	volunteer	3.88
不计回报	don't care about return	5.48
不求回报	don't care about return	5.16
不计报酬	don't care about return	3.88
同心协力	cooperate；work together；unite in a concerted effort	5.16
齐心协力	cooperate；work together；unite in a concerted effort	4.2
